# Supplementary material for: Percentage Body Fat Corresponding to Korean BMI Classification for Obesity in a Nationally Representative Population
Source: Nutrients. 2026 Jun 15;18(12):1935. doi: 10.3390/nu18121935 (PMC13305686; doi:10.3390/nu18121935)
Supplement: Supplementary file 1 [file nutrients-18-01935-s001.zip]

Archive with 1 entries (1 files):
- nutrients-4350161-supplementary.pdf
